# Supplementary material for: Prognostic Value of QRS Duration in Patients with Dilated Cardiomyopathy According to Left Ventricular Ejection Fraction
Source: Rev Cardiovasc Med. 2023 Dec 25;24(12):362. doi: 10.31083/j.rcm2412362 (PMC11272873; doi:10.31083/j.rcm2412362)
Supplement: Supplementary file 1 [file 2153-8174-24-12-362-s1.zip]

Archive with 1 entries (1 files):
- 2153-8174-24-12-362-s1.docx
